# Supplementary material for: Whole-genome resequencing reveals genomic footprints of Italian sweet and hot pepper heirlooms giving insight into genes underlying key agronomic and qualitative traits
Source: BMC Genom Data. 2022 Mar 25;23:21. doi: 10.1186/s12863-022-01039-9 (PMC8957157; doi:10.1186/s12863-022-01039-9)
Supplement: Supplementary file 17 — Additional file 17: Table S10. Gene and isoforms in the four heirlooms and the reference CM334. [file 12863_2022_1039_MOESM17_ESM.xlsx]

## Sheet: Foglio1
Table S10: Gene and isoforms in the four heirlooms and the reference CM334
		Number of isoforms
Pathway	Gene description	CM334	CDT	PAP	SIG	CIL
carotenoids	Protein LUTEIN DEFICIENT 5, chloroplastic	1	1	1	2	2
	Prolycopene isomerase, chloroplastic	1	1	1	1	1
	Lycopene epsilon cyclase, chloroplastic	1	1	1	1	1
	Zeta-carotene desaturase, chloroplastic/chromoplastic	2	2	2	2	2
	Beta-carotene hydroxylase 1, chloroplastic	1	1	1	1	1
	Capsanthin/capsorubin synthase, chromoplast	1	-	1	1	1
	Beta-carotene hydroxylase 1, chloroplastic	1	1	1	1	1
	putative carotenoid cleavage dioxygenase 4, chloroplastic	3	3	3	3	3
phenylpropanoids	4-coumarate-CoA ligase 1	4	3	3	4	3
	Caffeic acid 3-O-methyltransferase	9	6	5	4	9
	Caffeoyl-CoA O-methyltransferase	5	5	5	4	5
	Cytochrome 98A1	1	1	1	1	1
	Oxalate--CoA ligase	1	1	1	1	1
	Trans-cinnamate 4-monooxygenase	4	3	3	3	2
flavonoids	Chalcone--flavonone isomerase	2	2	2	2	2
	Flavonol synthase/flavanone 3-hydroxylase	3	2	2	2	2
	Chalcone synthase 2	5	6	3	3	5
	Naringenin, 2-oxoglutarate 3-dioxygenase	1	1	1	1	1
	Leucoanthocyanidin dioxygenase	1	1	1	1	1
