# Supplementary material for: Whole-genome resequencing reveals genomic footprints of Italian sweet and hot pepper heirlooms giving insight into genes underlying key agronomic and qualitative traits
Source: BMC Genom Data. 2022 Mar 25;23:21. doi: 10.1186/s12863-022-01039-9 (PMC8957157; doi:10.1186/s12863-022-01039-9)
Supplement: Supplementary file 18 — Additional file 18: Table S11. Gene ID in the four heirlooms and the reference CM334. [file 12863_2022_1039_MOESM18_ESM.xlsx]

## Sheet: Foglio1
Table S11: Gene ID in the four heirlooms and the reference CM334
Category	Gene Description	Gene_ID CM334	Transcript_ID CM334	Transcript_ID CDT	Transcript_ID PAP	Transcript_ID R3923	Transcript_ID R3951
Pheylpropanoids	4-coumarate--CoA ligase 1	PHT87680	T459_09786	mRNA30499_CDT1	mRNA29378_PAP1	mRNA30776_R3923	mRNA29859_R3951
		PHT87679	T459_09785	-	-	mRNA30775_R3923	-
		PHT93086	T459_00968	mRNA17389_CDT1	mRNA16730_PAP1	mRNA17793_R3923	mRNA17228_R3951
		PHT66686	T459_31111	mRNA15547_CDT1	mRNA15022_PAP1	mRNA15994_R3923	mRNA15357_R3951
	Caffeic acid 3-O-methyltransferase	PHT80375	T459_18427	mRNA42703_CDT1	mRNA40732_PAP1	-	mRNA41565_R3951
		PHT80378	T459_18430	-	-	-	mRNA41568_R3951
	hypothetical protein (stesso ortogruppo con le caff-acid methyl)	PHT80379	T459_18431	-	-	-	mRNA41569_R3951
		PHT87609	T459_09715	mRNA30393_CDT1	mRNA29273_PAP1	mRNA30673_R3923	mRNA29752_R3951
		PHT87610	T459_09716	mRNA30394_CDT1	mRNA29274_PAP1	mRNA30674_R3923	mRNA29753_R3951
		PHT87615	T459_09721	-	-	-	mRNA29760_R3951
		PHT87612	T459_09718	mRNA30398_CDT1	-	-	mRNA29755_R3951
		PHT87613	T459_09719	mRNA30400_CDT1	mRNA29280_PAP1	mRNA30679_R3923	mRNA29758_R3951
		PHT87614	T459_09720	mRNA30401_CDT1	mRNA29281_PAP1	mRNA30680_R3923	mRNA29759_R3951
	Caffeoyl-CoA O-methyltransferase	PHT72270	T459_23055	mRNA49682_CDT1	mRNA47407_PAP1	mRNA49886_R3923	mRNA48257_R3951
		PHT90367	T459_05480	mRNA24395_CDT1	mRNA23423_PAP1	mRNA24704_R3923	mRNA24155_R3951
		PHT90369	T459_05482	mRNA24396_CDT1	mRNA23424_PAP1	mRNA24705_R3923	mRNA24156_R3951
		PHT90368	T459_05481	mRNA24397_CDT1	mRNA23425_PAP1	mRNA2657_R3923	mRNA2570_R3951
		PHT62646	T459_33541	mRNA2594_CDT1	mRNA2528_PAP1	-	mRNA24154_R3951
	Cytochrome 98A1	PHT74835	T459_22112	mRNA48360_CDT1	mRNA46146_PAP1	mRNA48596_R3923	mRNA46974_R3951
	Oxalate--CoA ligase	PHT87232	T459_09338	mRNA29790_CDT1	mRNA28674_PAP1	mRNA30084_R3923	mRNA29164_R3951
	Trans-cinnamate 4-monooxygenase	PHT80362	T459_18414	mRNA5610_CDT1	mRNA40713_PAP1	mRNA5732_R3923	-
		PHT81856	T459_14871	mRNA37739_CDT1	mRNA35932_PAP1	mRNA38041_R3923	mRNA36758_R3951
		PHT80363	T459_18415	-	-	-	-
	hypothetical protein	PHT24404	T459_35845	mRNA42683_CDT1	mRNA40712_PAP1	mRNA42953_R3923	mRNA41549_R3951
Carotenoids	Protein LUTEIN DEFICIENT 5, chloroplastic	PHT65755	T459_30180	mRNA14144_CDT1	mRNA13710_PAP1	mRNA14466_R3923	mRNA13867_R3951
		-	-	-	-	mRNA14467_R3923	mRNA13870_R3951
	Prolycopene isomerase, chloroplastic	PHT71208	T459_26312	mRNA8452_CDT1	mRNA8237_PAP1	mRNA8731_R3923	mRNA8312_R3951
	Lycopene epsilon cyclase, chloroplastic	PHT73568	T459_24353	mRNA51846_CDT1	mRNA49470_PAP1	mRNA52004_R3923	mRNA50314_R3951
	Zeta-carotene desaturase, chloroplastic/chromoplastic	PHT74969	T459_22246	mRNA48522_CDT1	mRNA46292_PAP1	mRNA48749_R3923	mRNA47123_R3951
		PHT74971	T459_22248	mRNA48524_CDT1	mRNA46294_PAP1	mRNA48751_R3923	mRNA47125_R3951
	Beta-carotene hydroxylase 1, chloroplastic	PHT78526	T459_16578	mRNA40084_CDT1	mRNA38204_PAP1	mRNA40388_R3923	mRNA39039_R3951
	Capsanthin/capsorubin synthase, chromoplast	PHT80001	T459_18053	-	mRNA40267_PAP1	mRNA42514_R3923	mRNA41107_R3951
	Beta-carotene hydroxylase 1, chloroplastic	PHT87364	T459_09470	mRNA30000_CDT1	mRNA28877_PAP1	mRNA30289_R3923	mRNA29374_R3951
	putative carotenoid cleavage dioxygenase 4, chloroplastic	PHT93159	T459_01041	mRNA17503_CDT1	mRNA16837_PAP1	mRNA17900_R3923	mRNA17338_R3951
		PHT95766	T459_03648	mRNA21513_CDT1	mRNA20711_PAP1	mRNA21877_R3923	mRNA21390_R3951
		PHT95778	T459_03660	mRNA21533_CDT1	mRNA20732_PAP1	mRNA21900_R3923	mRNA21412_R3951
flavonoids	Chalcone--flavonone isomerase	PHT67434	T459_26921	mRNA9225_CDT1	mRNA8984_PAP1	mRNA9491_R3923	mRNA9066_R3951
	putative chalcone--flavonone isomerase 3	PHT82080	T459_15095	mRNA38113_CDT1	mRNA36287_PAP1	mRNA38419_R3923	mRNA37117_R3951
	Flavonol synthase/flavanone 3-hydroxylase	PHT71844	T459_22629	-	-	-	-
		PHT83364	T459_11807	mRNA33129_CDT1	mRNA31935_PAP1	mRNA33450_R3923	mRNA32443_R3951
		-	-	mRNA49024_CDT1	mRNA46774_PAP1	mRNA49233_R3923	mRNA47624_R3951
	Chalcone synthase 2	PHT82194	T459_15209	mRNA38290_CDT1	mRNA36461_PAP1	mRNA38593_R3923	mRNA37280_R3951
		PHT82306	T459_15321	mRNA15746_CDT1	mRNA25913_PAP1	mRNA27291_R3923	mRNA15566_R3951
		PHT85427	T459_07533	mRNA15750_CDT1	mRNA36603_PAP1	mRNA38739_R3923	mRNA15570_R3951
		PHT66830	-	mRNA15753_CDT1	-	-	mRNA26708_R3951
		PHT66828	-	mRNA26973_CDT1	-	-	mRNA37424_R3951
			-	mRNA38436_CDT1	-	-	-
	Naringenin,2-oxoglutarate 3-dioxygenase	PHT91115	T459_06228	mRNA25350_CDT1	mRNA24345_PAP1	mRNA25672_R3923	mRNA25114_R3951
	Leucoanthocyanidin dioxygenase	PHT92526	T459_00408	mRNA16652_CDT1	mRNA15981_PAP1	mRNA17001_R3923	mRNA16446_R3951
